# Supplementary material for: Green Synthesis of Nitrogen-Doped Carbon Dots from Pueraria Residues for Use as a Sensitive Fluorescent Probe for Sensing Cr(VI) in Water
Source: Sensors (Basel). 2025 Sep 5;25(17):5554. doi: 10.3390/s25175554 (PMC12431478; doi:10.3390/s25175554)
Supplement: Supplementary file 1 [file sensors-25-05554-s001.zip]

Archive with 1 entries (1 files):
- sensors-3804347-supplementary.pdf
